# Supplementary material for: Epithelial–Mesenchymal Transition Markers in Clear Cell Renal Cell Carcinoma: Expression Patterns and Prognostic Significance
Source: J Pers Med. 2026 May 24;16(6):279. doi: 10.3390/jpm16060279 (PMC13302423; doi:10.3390/jpm16060279)
Supplement: Supplementary file 1 [file jpm-16-00279-s001.zip]

Archive with 1 entries (1 files):
- jpm-4204447-supplementary.pdf
